# Supplementary material for: Distinct spatial coordinate of visual and vestibular heading signals in macaque FEFsem and MSTd
Source: eLife. 2017 Nov 14;6:e29809. doi: 10.7554/eLife.29809 (PMC5685470; doi:10.7554/eLife.29809)
Supplement: Figure 2—source data 1. [file elife-29809-fig2-data1.xls]

## Sheet: Sheet1
head	eye	intermediate	unclassified			head	eye	intermediate	unclassified
0.21667	0.975	0.48333	0.5			-0.025	1	0.58333	0.075
0.16667	0.85	0.45	1.45			0.10833	1.45	0.325	0.13333
0.28333	1.075	0.575	-0.3			0.325	0.9	0.40833	0.45833
0.18333	1.09167	0.81667	1.15			0.18333	0.75	0.51667	0.95
0.2	1.025	0.40833	0.40833			-3.7e-17	0.75	0.48333	-0.45
0	0.75833	0.425	0.43333			-0.06667	0.80833	0.3	0.45
-0.25	0.85833	0.675	0.6			0.05833	0.91667	0.48333	-0.2
0.38333	0.875	0.625	0.24167			0.04167	0.75		0.55
-1.35	1.45	0.84167	1.075			0.00833			0.31667
0.25833	0.86667	0.79167	1.9			-0.09167			-0.075
0.14167	1.1	0.84167	0.60833			-0.2			-0.21667
0.20833	0.91667	0.68333	-1.65			0.19167			0
-0.175	0.90833	0.65833	0.50833			-0.15			0.36667
0.2	1.4	0.83333	0.65			-0.03333
-0.23333	0.95	0.76667	0.5			-0.53333
-0.2	0.94167	0.80833	1.40833			0.18333
0.03333	0.93333	0.4	1.05833			-1.2
0.2	1.05	0.7	1.125			-0.025
-1.83333	0.94167	0.85	2.1			0.075
0.29167	1.05	0.48333	0.89167			0.09167
0	0.925	0.475	0.46667			-0.40833
0.075	0.825	0.73333	1.25			-0.1
0.26667	0.8	0.775				-0.19167
0.275	0.925	0.625				-0.05833
-1.1	0.675	0.65833				-0.50833
-0.08333	1.7	0.64167				0.2
-1.00833	0.875	0.65				-0.33333
	0.71667	0.43333				0.13333
	2.5	0.7				-0.06667
	0.925	0.56667				-0.05
	0.825	0.58333				0.15833
	0.85	0.65				0.125
	1.8	0.19167				0.1
	0.59167	0.63333				0.09167
	3.24167	0.45				0.13333
	1.4	0.41667				0.075
	1.125	0.475				-1
	0.875	0.675				-0.65833
	1.13333	0.48333				0.075
	0.81667	0.46667				0.05
	1.30833	0.85833				0.1
	1.06667	0.35				0.13333
	0.925					-0.10833
	0.98333
	0.8						vestibular
	1.35
	0.95833
	0.63333
	0.90833
	1.9
	1.95833
	2.50833
	2.65
	0.7
	1.25833
	0.88333
	0.73333
	0.875
	1.05
	2.53333
	1.19167
	1.025
	0.5
	0.9
	0.88333
	1.15
	0.90833
	0.53333
	0.54167
	0.575
	0.76667
	1.11667
	0.63333
	0.99167
	0.95833
	1.05
	0.8
	0.85
	1.25833
	1.61667
	visual
