# Supplementary material for: Distinct spatial coordinate of visual and vestibular heading signals in macaque FEFsem and MSTd
Source: eLife. 2017 Nov 14;6:e29809. doi: 10.7554/eLife.29809 (PMC5685470; doi:10.7554/eLife.29809)
Supplement: Figure 2—source data 2. [file elife-29809-fig2-data2.xls]

## Sheet: Sheet1
head	eye	intermediate	unclassified			head	eye	intermediate	unclassified
0	1.05	0.76667	0.44167			-0.9	2.54167	0.5	0.05
-1.03333	1.19167	0.775	1.16667			-0.13333	1.05	0.35	0.30833
0.625	0.975	0.79167	0.9			-0.95	1.66667	0.23333	-0.04167
-0.3	1.08333	0.65	0.79167			-0.38333	0.53333	0.33333	0.175
0.16667	1.01667	0.43333	0.35			-0.575	1.575	0.65833	0.55
	0.8	0.44167	0.55			-0.41667	0.59167	0.25	0.09167
	1.125	0.80833	1.65833			0.05		0.1	0.18333
	0.75833	0.29167	1.11667			-0.13333		0.15833
	1.275	0.725	0.30833			0.025		0.16667
	1.325	0.74167				-0.025
	0.94167	0.91667				-0.15833
	1.15	0.40833				-0.275
	1.20833	0.83333				0.05833
	1.35833	0.74167				0.39167
	0.95833					-0.1
	0.79167					0.05833
	0.63333					0.175
	1.08333					0.15
	0.9					0.04167
	1.64167					0.15833
	1.375					0.14167
	0.84167					-0.05833
	0.89167					0.325
	0.70833					0.06667
	0.88333					-0.125
	1.04167					-0.71667
	0.95					0.03333
	1.01667					0.1
	0.7					0.09167
	1.25					0
	0.96667					0.16667
	0.99167					-0.08333
	0.975						vestibualr
	0.9
	1.04167
	0.93333
	0.81667
	0.90833
	1.1
	1.175
	0.93333
	1
	1.04167
	1.725
	1.85833
	2.08333
	2.11667
	2.6
	0.85
	0.75
	1.10833
	1.025
	1.025
	0.96667
	1.13333
	1.7
	1.03333
	1.14167
	1.40833
	1.03333
	1.16667
	1
	0.7
	1.01667
	0.96667
	1.03333
	0.8
	1.01667
	1.15
	1.14167
	0.925
	visual
