# Supplementary material for: Distinct spatial coordinate of visual and vestibular heading signals in macaque FEFsem and MSTd
Source: eLife. 2017 Nov 14;6:e29809. doi: 10.7554/eLife.29809 (PMC5685470; doi:10.7554/eLife.29809)
Supplement: Figure 4—source data 1. [file elife-29809-fig4-data1.xls]

## Sheet: Sheet1
head	eye	intermediate	unclassified			head	eye	intermediate	unclassified
-0.05	0.93333	0.2	0.26667			-1.2833	0.96667	0.1	-0.01667
-0.08333	0.275	0.36667	1.4			0.04167	1.6583	0.16667	0.51667
-0.08333	0.82222	0.67778	1.2167			0.33333	1.1667	0.35833	-1.8167
0.05		0.35	0.56667			-1.04e-17	0.875	0.475	1.5
-0.15		0.30833	-0.73333			0.275	0.98333	0.34167	1.0833
0			0.21667			-0.06667	0.81667	0.21667	0.21667
0.1			1.1333			0.19167		0.65	1.9333
-0.05833			1.2333			0.125		0.36667
0.06667			0.73333			0.68333		0.66667
0.25			0.38333			0.09167		0.35833
0.45556			2.9167			-0.79167		0.19167
0.175			0.36667			-1.1917		0.21667
0.20833			-0.05			0.09167		0.81667
0.06667						0.29167		0.21667
0.10833						-1.325		0.63333
0.23333						-0.65833		0.86667
-0.00833						0.70833		0.54167
0.13333						0.18889		0.35833
-0.675						-0.12222
0.225						0.575
-0.38333
-0.09167							MSTd
0.05833
-0.475
-0.48333
-0.42222
-0.03333
0.45
-0.46667
-0.23333
0.48333
0.41111
-0.2
	FEFsem
