# Supplementary material for: Distinct spatial coordinate of visual and vestibular heading signals in macaque FEFsem and MSTd
Source: eLife. 2017 Nov 14;6:e29809. doi: 10.7554/eLife.29809 (PMC5685470; doi:10.7554/eLife.29809)
Supplement: Figure 5—source data 2. [file elife-29809-fig5-data2.xls]

## Sheet: Sheet1
head	eye	intermediate	unclassified			head	eye	intermediate	unclassified
-0.11667	0.98889	0.15833	-0.73333			-2.3083	1.1417	0.325	0.65
0.00833	0.54167	0.21667	0.11667			0.2	0.78333	0.21667	0.4
0.40833	0.84167	0.51667	1.6333			-0.65	2.475	0.51667	1.0667
-0.08333		0.73333	2.3833			0.29167	1.5167	0.425	0.075
-0.08333		0.25833				-0.26667	1.05	0.21667	-0.01667
0.59167		0.18333				0.05	1.6167	0.45	1.3167
0.06667		0.58333				-0.425	1.4417	0.775	0.93333
0.33333		0.3				0.20833	1.1167	0.46667	0.52222
0.40833		0.6				-0.05556	1.1333	0.73333
-0.06667		0.51667				0.68333
0.03333		0.7				-1.325
-0.18333		0.55556				-0.575
-0.2		0.59167
-1.1333							MSTd
-1.0083
-0.13333
0.09167
-0.11667
-0.18333
	FEFsem
